# Supplementary material for: Comparison of Morphological and Genetic Characteristics of Avocados Grown in Tanzania
Source: Genes (Basel). 2021 Jan 4;12(1):63. doi: 10.3390/genes12010063 (PMC7824774; doi:10.3390/genes12010063)
Supplement: Supplementary file 1 [file genes-12-00063-s001.zip]

Archive with 5 entries (5 files):
- Supplementary files/Figuse S1.png
- Supplementary files/Figuse S2.png
- Supplementary files/Figuse S3.png
- Supplementary files/Figuse S4.png
- Supplementary files/Table S1.xlsx
