# Supplementary material for: Comparison of Morphological and Genetic Characteristics of Avocados Grown in Tanzania
Source: Genes (Basel). 2021 Jan 4;12(1):63. doi: 10.3390/genes12010063 (PMC7824774; doi:10.3390/genes12010063)
Supplement: Supplementary file 1 [file genes-12-00063-s001.zip › Supplementary files/Table S1.xlsx]

## Sheet: Sheet1
Allele frequencies by locus for the four genetic clusters
No. Loci	10
No. Samples	226
No. Pops.	4
Pop	Allele/n	AVAG05	AVAG22	AVMIX01	ESTAVGA03	LMAV02	LMAV14	LMAV24	LMAV29	LMAV31	LMAV35
Cluster 1	N	80	87	83	88	81	26	80	67	72	42
	82		0.00575
	84		0.01724
	86		0.02874
	88	0.03125	0.05747
	90	0.0375	0.10345
	92	0.7625	0.52299
	94	0.00625	0.02874
	96	0	0		0.08523
	100				0.02841
	101		0.01149
	102	0.03125							0
	103		0.04598
	104	0.03125			0.14205
	105		0.01149
	108	0
	110	0
	111		0
	112	0.00625
	113		0.02874						0
	114				0.57386
	115	0.09375	0.13218						0
	116				0.00568
	117	0
	118		0.00575		0
	119	0
	120		0		0
	121	0
	124									0.14583
	125	0							0
	126		0		0.03409
	127								0
	129								0.12687
	130		0		0.01136
	131	0							0.26119
	132		0		0.11932					0.02778
	133	0							0.16418
	134		0		0					0.02083
	135								0.18657
	136								0.20896	0.10417
	138									0
	139								0
	140		0		0					0.00694
	141								0.02239
	142		0		0	0				0.0625
	143								0
	144		0		0					0.21528
	145								0
	146									0.19444
	147								0.01493
	148									0.14583
	150					0				0.01389
	151								0
	152					0				0.00694
	153								0
	154					0				0
	155								0
	157								0	0
	158					0
	160			0
	161								0.01493
	162			0		0
	165			0.09639		0.03704
	166									0.01389
	167			0.36747			0.05769
	168					0.38889				0.03472
	169			0.01807
	170					0.05556				0.00694
	171			0.06627
	172					0.01235
	173			0.03012			0.03846
	174					0.00617
	175			0			0
	176					0
	179			0							0.0119
	181			0				0.03125			0.08333
	182					0	0.17308
	183							0.00625
	184						0.61538
	185			0.00602							0.07143
	186						0.07692
	187			0.00602				0.00625
	188					0.0679
	189			0.04819							0.28571
	190					0	0
	191			0
	192			0.07229		0.01852					0.35714
	193							0
	194			0.28916		0.32099					0.0119
	195							0.15
	196						0
	197							0.14375			0.10714
	198						0
	199							0.4
	201							0.15
	202						0
	203							0.0875			0.02381
	205							0.025			0.03571
	207							0
	212										0.0119
	214					0.00617
	216					0.08025
	230					0.00617
	235						0
	239						0
	243						0.03846
	246						0
	250						0
	252						0
	258						0
	260						0
	266						0
Cluster 2	N	42	39	35	42	29	35	41	41	38	33
	82		0
	84		0
	86		0
	88	0	0
	90	0	0
	92	0	0
	94	0	0
	96	0.10714	0		0
	100				0
	101		0
	102	0							0
	103		0
	104	0.2619			0
	105		0
	108	0.0119
	110	0.0119
	111		0
	112	0
	113		0						0.0122
	114				0
	115	0.35714	0						0.09756
	116				0
	117	0
	118		0.10256		0.10714
	119	0.03571
	120		0.14103		0.08333
	121	0
	124									0.09211
	125	0.0119							0.20732
	126		0.21795		0.14286
	127								0.14634
	129								0.12195
	130		0.02564		0.03571
	131	0.02381							0.14634
	132		0.0641		0.03571					0.01316
	133	0.17857							0.09756
	134		0.07692		0.11905					0.05263
	135								0.07317
	136								0	0.03947
	138									0
	139								0.0122
	140		0.17949		0.14286					0.01316
	141								0.03659
	142		0.16667		0.29762	0				0.03947
	143								0
	144		0.02564		0.03571					0.18421
	145								0.0122
	146									0.40789
	147								0
	148									0.09211
	150					0				0
	151								0.0122
	152					0.03448				0.01316
	153								0
	154					0.27586				0.01316
	155								0
	157								0.02439	0
	158					0.15517
	160			0
	161								0
	162			0		0.27586
	165			0		0
	166									0.02632
	167			0.01429			0
	168					0				0.01316
	169			0.12857
	170					0				0
	171			0.38571
	172					0.03448
	173			0			0
	174					0.15517
	175			0.04286			0
	176					0
	179			0.04286							0
	181			0.25714				0.09756			0.09091
	182					0.03448	0
	183							0.0122
	184						0
	185			0.02857							0.06061
	186						0
	187			0.04286				0.02439
	188					0
	189			0.05714							0.57576
	190					0.03448	0
	191			0
	192			0		0					0.13636
	193							0
	194			0		0					0.0303
	195							0.0122
	196						0
	197							0.10976			0.01515
	198						0
	199							0.65854
	201							0.0122
	202						0
	203							0.03659			0
	205							0.03659			0.04545
	207							0
	212										0.04545
	214					0
	216					0
	230					0
	235						0.02857
	239						0.28571
	243						0
	246						0.01429
	250						0.02857
	252						0.15714
	258						0.04286
	260						0.38571
	266						0.05714
Cluster 3	N	38	40	19	41	41	41	40	41	23	39
	82		0
	84		0
	86		0
	88	0	0
	90	0.07895	0
	92	0.48684	0
	94	0	0
	96	0	0.05		0
	100				0
	101		0
	102	0.02632							0
	103		0
	104	0.02632			0
	105		0.1875
	108	0
	110	0
	111		0.0125
	112	0.06579
	113		0						0
	114				0
	115	0.31579	0.5125						0
	116				0
	117	0
	118		0		0.19512
	119	0
	120		0		0.13415
	121	0
	124									0.1087
	125	0							0
	126		0.0375		0.21951
	127								0
	129								0
	130		0.0125		0
	131	0							0.43902
	132		0.1875		0.03659					0
	133	0							0.10976
	134		0		0.08537					0
	135								0.28049
	136								0.13415	0.06522
	138									0.02174
	139								0
	140		0		0.09756					0.02174
	141								0.0122
	142		0		0.23171	0				0.08696
	143								0
	144		0		0					0.17391
	145								0.02439
	146									0.28261
	147								0
	148									0.19565
	150					0				0
	151								0
	152					0				0
	153								0
	154					0				0
	155								0
	157								0	0
	158					0
	160			0.18421
	161								0
	162			0.60526		0.0122
	165			0.15789		0.04878
	166									0.02174
	167			0			0
	168					0.35366				0
	169			0
	170					0.07317				0.02174
	171			0
	172					0
	173			0			0
	174					0
	175			0.05263			0
	176					0
	179			0							0
	181			0				0			0.0641
	182					0.0122	0
	183							0
	184						0
	185			0							0.07692
	186						0
	187			0				0
	188					0.06098
	189			0							0.32051
	190					0	0.42683
	191			0
	192			0		0.03659					0.41026
	193							0.025
	194			0		0.34146					0
	195							0.25
	196						0.06098
	197							0.0875			0.0641
	198						0.5
	199							0.4375
	201							0.075
	202						0.0122
	203							0.075			0
	205							0.05			0.0641
	207							0
	212										0
	214					0
	216					0.06098
	230					0
	235						0
	239						0
	243						0
	246						0
	250						0
	252						0
	258						0
	260						0
	266						0
Cluster 4	N	52	51	37	52	31	38	44	50	44	40
	82		0
	84		0
	86		0
	88	0	0
	90	0	0.0098
	92	0	0.02941
	94	0	0
	96	0.00962	0		0.00962
	100				0
	101		0.0098
	102	0							0.01
	103		0
	104	0.08654			0.01923
	105		0
	108	0
	110	0.03846
	111		0
	112	0
	113		0.0098						0.02
	114				0.00962
	115	0.65385	0.01961						0
	116				0.04808
	117	0.01923
	118		0.12745		0.11538
	119	0.00962
	120		0.13725		0.125
	121	0.00962
	124									0.06818
	125	0.00962							0.05
	126		0.18627		0.22115
	127								0.1
	129								0.13
	130		0.0098		0
	131	0.00962							0.23
	132		0.04902		0.13462					0.03409
	133	0.15385							0.02
	134		0.02941		0.05769					0.02273
	135								0.06
	136								0.06	0.20455
	138									0
	139								0.01
	140		0.08824		0.11538					0.02273
	141								0.06
	142		0.26471		0.13462	0.03226				0.07955
	143								0.08
	144		0.02941		0.00962					0.14773
	145								0.01
	146									0.125
	147								0
	148									0.17045
	150					0.03226				0
	151								0.02
	152					0.06452				0
	153								0.02
	154					0.30645				0.02273
	155								0.06
	157								0.06	0.03409
	158					0.09677
	160			0.04054
	161								0
	162			0		0.20968
	165			0		0
	166									0.05682
	167			0.01351			0
	168					0.06452				0
	169			0.21622
	170					0.03226				0.01136
	171			0.31081
	172					0
	173			0.04054			0
	174					0.06452
	175			0.05405			0.02632
	176					0.03226
	179			0							0.05
	181			0.18919				0.07955			0.1
	182					0.03226	0
	183							0.02273
	184						0
	185			0.01351							0.0375
	186						0
	187			0.09459				0.01136
	188					0
	189			0.01351							0.05
	190					0	0
	191			0.01351
	192			0		0.01613					0.575
	193							0.01136
	194			0		0.01613					0.0125
	195							0.125
	196						0
	197							0.30682			0.0625
	198						0
	199							0.17045
	201							0.06818
	202						0
	203							0.06818			0
	205							0.10227			0.075
	207							0.03409
	212										0.0375
	214					0
	216					0
	230					0
	235						0.05263
	239						0.28947
	243						0
	246						0
	250						0.01316
	252						0.13158
	258						0.02632
	260						0.42105
	266						0.03947
